# Supplementary material for: Using Human-Centered Design in Community-Based Public Health Research: Insights from the ECHO Study on COVID-19 Vaccine Hesitancy in Montreal, Canada
Source: Int J Environ Res Public Health. 2025 Jan 30;22(2):198. doi: 10.3390/ijerph22020198 (PMC11855836; doi:10.3390/ijerph22020198)
Supplement: Supplementary file 1 [file ijerph-22-00198-s001.zip]

Archive with 1 entries (1 files):
- ijerph-3300713-supplementary.pdf
